# Supplementary material for: A Study on the Phytotoxic Potential of the Seasoning Herb Marjoram (Origanum majorana L.) Leaves
Source: Molecules. 2021 Jun 2;26(11):3356. doi: 10.3390/molecules26113356 (PMC8199622; doi:10.3390/molecules26113356)
Supplement: Supplementary file 1 [file molecules-26-03356-s001.zip]

Archive with 1 entries (1 files):
- molecules-1246832-supplementary.pdf
